# Supplementary material for: Gene expression and machine learning techniques uncover corneal biomarkers associated with oxidative stress in the myopia progression
Source: Sci Rep. 2026 Mar 30;16:10651. doi: 10.1038/s41598-026-46896-x (PMC13039845; doi:10.1038/s41598-026-46896-x)
Supplement: Supplementary file 3 — Supplementary Material 3 [file 41598_2026_46896_MOESM3_ESM.xlsx]

## Sheet: Boruta_results
Supplementary Table 2. The detailed importance metrics of all six candidate genes in Boruta algorithm
	meanImp	medianImp	minImp	maxImp	normHits	decision
ATF3	13.4514603544745	13.654264376762	12.6224385620784	14.0108470556722	1	Confirmed
GRIN2B	13.7419667806068	13.6882874893201	13.1812609903182	14.327762838458	1	Confirmed
ALOX5	10.6776011803095	10.4823931961414	9.77730059024878	12.1078937788869	1	Confirmed
BCL2A1	9.21391148688267	9.27373620893439	8.52227127363839	9.96551269350737	1	Confirmed
GSTM3	12.6800286649644	12.6353557117894	12.1309427322744	13.2818216508553	1	Confirmed
S100A8	8.61248174436442	8.6091828680858	7.82397562957529	9.37019958095891	1	Confirmed
