# Supplementary material for: Gene expression and machine learning techniques uncover corneal biomarkers associated with oxidative stress in the myopia progression
Source: Sci Rep. 2026 Mar 30;16:10651. doi: 10.1038/s41598-026-46896-x (PMC13039845; doi:10.1038/s41598-026-46896-x)
Supplement: Supplementary file 4 — Supplementary Material 4 [file 41598_2026_46896_MOESM4_ESM.xlsx]

## Sheet: ceRNA_table
Supplementary Table 3. The competing endogenous RNA (ceRNA) network integrating 45 miRNAs and 31 lncRNAs.
mRNA	miRNA	lncRNA
ATF3	hsa-let-7a-5p	AC074117.1
ATF3	hsa-let-7a-5p	RNF216P1
ATF3	hsa-let-7a-5p	NEAT1
ATF3	hsa-let-7b-5p	AC074117.1
ATF3	hsa-let-7b-5p	RNF216P1
ATF3	hsa-let-7b-5p	NEAT1
ATF3	hsa-let-7c-5p	RNF216P1
ATF3	hsa-let-7c-5p	NUTM2A-AS1
ATF3	hsa-let-7c-5p	NEAT1
ATF3	hsa-let-7d-5p	AC074117.1
ATF3	hsa-let-7d-5p	RNF216P1
ATF3	hsa-let-7d-5p	NEAT1
ATF3	hsa-let-7e-5p	AC074117.1
ATF3	hsa-let-7e-5p	NEAT1
ATF3	hsa-let-7f-5p	AC074117.1
ATF3	hsa-let-7f-5p	RNF216P1
ATF3	hsa-let-7f-5p	NEAT1
ATF3	hsa-let-7g-5p	AC074117.1
ATF3	hsa-let-7g-5p	RNF216P1
ATF3	hsa-let-7g-5p	NEAT1
ATF3	hsa-let-7i-5p	RNF216P1
ATF3	hsa-let-7i-5p	NEAT1
ATF3	hsa-miR-101-3p	SNHG6
ATF3	hsa-miR-101-3p	SNHG1
ATF3	hsa-miR-105-5p	GAS5
ATF3	hsa-miR-1270	MALAT1
ATF3	hsa-miR-134-5p	ADAMTSL4-AS1
ATF3	hsa-miR-134-5p	ENTPD3-AS1
ATF3	hsa-miR-134-5p	OLMALINC
ATF3	hsa-miR-134-5p	NEAT1
ATF3	hsa-miR-134-5p	AC004687.1
ATF3	hsa-miR-135b-5p	OIP5-AS1
ATF3	hsa-miR-135b-5p	AC007780.1
ATF3	hsa-miR-140-3p	NEAT1
ATF3	hsa-miR-144-3p	AC093010.2
ATF3	hsa-miR-144-3p	ARHGAP27P1-BPTFP1-KPNA2P3
ATF3	hsa-miR-144-3p	NORAD
ATF3	hsa-miR-154-5p	MALAT1
ATF3	hsa-miR-185-5p	NEAT1
ATF3	hsa-miR-185-5p	MALAT1
ATF3	hsa-miR-199a-3p	SNHG1
ATF3	hsa-miR-199a-3p	NEAT1
ATF3	hsa-miR-199a-3p	MALAT1
ATF3	hsa-miR-199a-3p	SCARNA9
ATF3	hsa-miR-199a-3p	NORAD
ATF3	hsa-miR-199a-5p	BX284668.2
ATF3	hsa-miR-199a-5p	SNHG12
ATF3	hsa-miR-199a-5p	SNHG29
ATF3	hsa-miR-199b-3p	SNHG1
ATF3	hsa-miR-199b-3p	NEAT1
ATF3	hsa-miR-199b-3p	MALAT1
ATF3	hsa-miR-199b-3p	SCARNA9
ATF3	hsa-miR-199b-3p	NORAD
ATF3	hsa-miR-199b-5p	LINC01783
ATF3	hsa-miR-199b-5p	BX284668.2
ATF3	hsa-miR-199b-5p	SNHG29
ATF3	hsa-miR-205-5p	GAS5
ATF3	hsa-miR-205-5p	SNHG16
ATF3	hsa-miR-22-3p	MALAT1
ATF3	hsa-miR-221-3p	GAS5
ATF3	hsa-miR-222-3p	GAS5
GSTM3	hsa-miR-26b-5p	NORAD
ATF3	hsa-miR-27a-3p	AC093010.2
ATF3	hsa-miR-27a-3p	SNHG22
ATF3	hsa-miR-27a-3p	XIST
ATF3	hsa-miR-296-3p	NEAT1
ATF3	hsa-miR-324-3p	NEAT1
ATF3	hsa-miR-324-3p	MALAT1
ATF3	hsa-miR-324-3p	AC005358.1
GRIN2B	hsa-miR-330-3p	NEAT1
ATF3	hsa-miR-340-5p	AC093010.2
ATF3	hsa-miR-378a-3p	LINC00641
ATF3	hsa-miR-378a-3p	NORAD
GSTM3	hsa-miR-409-3p	NEAT1
ATF3	hsa-miR-410-3p	NEAT1
ATF3	hsa-miR-425-5p	AC005034.3
ATF3	hsa-miR-425-5p	SNHG7
ATF3	hsa-miR-450b-5p	AC005034.3
ATF3	hsa-miR-450b-5p	NEAT1
ATF3	hsa-miR-450b-5p	NORAD
ATF3	hsa-miR-485-3p	NEAT1
ATF3	hsa-miR-485-3p	MALAT1
ATF3	hsa-miR-487a-3p	MALAT1
ATF3	hsa-miR-629-5p	NEAT1
ATF3	hsa-miR-7-5p	OIP5-AS1
ATF3	hsa-miR-7-5p	LINC00632
ATF3	hsa-miR-760	SNHG1
ATF3	hsa-miR-760	NEAT1
ATF3	hsa-miR-889-3p	AC021078.1
ATF3	hsa-miR-889-3p	NEAT1
ATF3	hsa-miR-889-3p	NORAD
ATF3	hsa-miR-9-5p	NEAT1
ATF3	hsa-miR-942-5p	NEAT1
ATF3	hsa-miR-942-5p	MALAT1
ATF3	hsa-miR-98-5p	AC074117.1
ATF3	hsa-miR-98-5p	RNF216P1
ATF3	hsa-miR-98-5p	NEAT1
