# Supplementary material for: Gene expression and machine learning techniques uncover corneal biomarkers associated with oxidative stress in the myopia progression
Source: Sci Rep. 2026 Mar 30;16:10651. doi: 10.1038/s41598-026-46896-x (PMC13039845; doi:10.1038/s41598-026-46896-x)
Supplement: Supplementary file 5 — Supplementary Material 5 [file 41598_2026_46896_MOESM5_ESM.xlsx]

## Sheet: DSigDB_table
Supplementary Table 4. The full drug-biomarker interaction list in DSigDB
	Term	Overlap	P.value	Adjusted.P.value	Old.P.value	Old.Adjusted.P.value	Odds.Ratio	Combined.Score	Genes
139	Retinoic acid CTD 00006918	3/4258	0.00964454236943559	0.0286086567440885	0	0	47226	219193.012872312	GSTM3;GRIN2B;ATF3
5	GLYOXAL CTD 00006046	1/11	0.00164914273085112	0.0286086567440885	0	0	999.35	6403.33480835207	ATF3
6	dnqx TTD 00007689	1/11	0.00164914273085112	0.0286086567440885	0	0	999.35	6403.33480835207	GRIN2B
8	AR-A014418 CTD 00004251	1/12	0.00179897576875959	0.0286086567440885	0	0	908.454545454545	5741.92128812022	ATF3
9	DL-Glutamic acid TTD 00007645	1/13	0.00194879387700138	0.0286086567440885	0	0	832.708333333333	5196.5535115997	GRIN2B
10	proadifen CTD 00006614	1/17	0.00254791692627063	0.0286086567440885	0	0	624.406	3729.25330632509	ATF3
11	trimipramine MCF7 UP	1/20	0.00299710227697048	0.0286086567440885	0	0	525.736842105263	3054.58854972563	ATF3
13	cloperastine MCF7 UP	1/21	0.00314680082428191	0.0286086567440885	0	0	499.425	2877.37168963486	ATF3
14	clotrimazole MCF7 UP	1/21	0.00314680082428191	0.0286086567440885	0	0	499.425	2877.37168963486	ATF3
15	salubrinal CTD 00004410	1/21	0.00314680082428191	0.0286086567440885	0	0	499.425	2877.37168963486	ATF3
16	REMIFENTANIL BOSS	1/21	0.00314680082428191	0.0286086567440885	0	0	499.425	2877.37168963486	GRIN2B
17	hycanthone PC3 UP	1/21	0.00314680082428191	0.0286086567440885	0	0	499.425	2877.37168963486	ATF3
18	ticlopidine MCF7 UP	1/22	0.003296484417552	0.0286086567440885	0	0	475.619047619048	2718.11467997229	ATF3
19	Muramyl Dipeptide CTD 00005307	1/22	0.003296484417552	0.0286086567440885	0	0	475.619047619048	2718.11467997229	ATF3
20	lasalocid HL60 DOWN	1/22	0.003296484417552	0.0286086567440885	0	0	475.619047619048	2718.11467997229	ATF3
21	loperamide MCF7 UP	1/22	0.003296484417552	0.0286086567440885	0	0	475.619047619048	2718.11467997229	ATF3
22	clioquinol HL60 UP	1/23	0.00344615305630759	0.0286086567440885	0	0	453.977272727273	2574.27663877793	ATF3
23	citrinin CTD 00005677	1/23	0.00344615305630759	0.0286086567440885	0	0	453.977272727273	2574.27663877793	ATF3
24	CUMENE HYDROPEROXIDE CTD 00000338	1/23	0.00344615305630759	0.0286086567440885	0	0	453.977272727273	2574.27663877793	GSTM3
25	L-methionine CTD 00006293	1/24	0.00359580673873441	0.0286086567440885	0	0	434.217391304348	2443.76979314669	GSTM3
26	Acamprosate calcium	1/24	0.00359580673873441	0.0286086567440885	0	0	434.217391304348	2443.76979314669	GRIN2B
27	2,6-DICHLOROINDOPHENOL CTD 00007030	1/24	0.00359580673873441	0.0286086567440885	0	0	434.217391304348	2443.76979314669	GSTM3
28	celecoxib MCF7 UP	1/24	0.00359580673873441	0.0286086567440885	0	0	434.217391304348	2443.76979314669	ATF3
29	5253409 MCF7 UP	1/25	0.0037454454654532	0.0286086567440885	0	0	416.104166666667	2324.86332492857	ATF3
30	lasalocid PC3 UP	1/25	0.0037454454654532	0.0286086567440885	0	0	416.104166666667	2324.86332492857	ATF3
31	ebselen MCF7 UP	1/26	0.00389506923436901	0.0286086567440885	0	0	399.44	2216.11062530876	ATF3
32	econazole MCF7 UP	1/26	0.00389506923436901	0.0286086567440885	0	0	399.44	2216.11062530876	ATF3
33	maprotiline MCF7 UP	1/26	0.00389506923436901	0.0286086567440885	0	0	399.44	2216.11062530876	ATF3
34	metixene PC3 UP	1/26	0.00389506923436901	0.0286086567440885	0	0	399.44	2216.11062530876	ATF3
35	dobutamine PC3 UP	1/27	0.00404467804622706	0.0286086567440885	0	0	384.057692307692	2116.29358166937	ATF3
36	lynestrenol MCF7 UP	1/27	0.00404467804622706	0.0286086567440885	0	0	384.057692307692	2116.29358166937	ATF3
37	mometasone MCF7 UP	1/27	0.00404467804622706	0.0286086567440885	0	0	384.057692307692	2116.29358166937	ATF3
38	fluphenazine PC3 UP	1/28	0.00419427190091997	0.0286086567440885	0	0	369.814814814815	2024.37943125831	ATF3
39	MEMANTINE HYDROCHLORIDE BOSS	1/28	0.00419427190091997	0.0286086567440885	0	0	369.814814814815	2024.37943125831	GRIN2B
40	prochlorperazine PC3 UP	1/29	0.00434385079686094	0.0286086567440885	0	0	356.589285714286	1939.48700111416	ATF3
41	benfluorex MCF7 UP	1/29	0.00434385079686094	0.0286086567440885	0	0	356.589285714286	1939.48700111416	ATF3
42	norcyclobenzaprine PC3 UP	1/29	0.00434385079686094	0.0286086567440885	0	0	356.589285714286	1939.48700111416	ATF3
43	primaquine HL60 UP	1/30	0.00449341473423012	0.0286086567440885	0	0	344.275862068966	1860.86004091357	ATF3
44	bromocriptine CTD 00005530	1/30	0.00449341473423012	0.0286086567440885	0	0	344.275862068966	1860.86004091357	ATF3
45	bepridil PC3 UP	1/30	0.00449341473423012	0.0286086567440885	0	0	344.275862068966	1860.86004091357	ATF3
46	dequalinium chloride MCF7 UP	1/30	0.00449341473423012	0.0286086567440885	0	0	344.275862068966	1860.86004091357	ATF3
47	Perfluorodecanoic acid CTD 00001721	1/30	0.00449341473423012	0.0286086567440885	0	0	344.275862068966	1860.86004091357	ATF3
48	homochlorcyclizine PC3 UP	1/30	0.00449341473423012	0.0286086567440885	0	0	344.275862068966	1860.86004091357	ATF3
49	patulin CTD 00006474	1/31	0.00464296371323848	0.0286086567440885	0	0	332.783333333333	1787.84597380293	ATF3
50	methylbenzethonium chloride MCF7 UP	1/31	0.00464296371323848	0.0286086567440885	0	0	332.783333333333	1787.84597380293	ATF3
51	nifuroxazide MCF7 UP	1/31	0.00464296371323848	0.0286086567440885	0	0	332.783333333333	1787.84597380293	ATF3
52	bepridil MCF7 UP	1/32	0.00479249773479363	0.0286086567440885	0	0	322.032258064516	1719.87882569562	ATF3
1	PIPERONYL BUTOXIDE BOSS	2/194	0.000279022582619799	0.0286086567440885	0	0	206.302083333333	1688.42119045982	GRIN2B;ATF3
2	Capsaicin BOSS	2/202	0.000302490282014536	0.0286086567440885	0	0	197.97	1604.24225466088	GRIN2B;ATF3
53	perphenazine MCF7 UP	1/34	0.00509152090098156	0.0286086567440885	0	0	302.484848484848	1597.17405140703	ATF3
54	quercetin MCF7 UP	1/34	0.00509152090098156	0.0286086567440885	0	0	302.484848484848	1597.17405140703	ATF3
55	(+)-isoprenaline PC3 UP	1/34	0.00509152090098156	0.0286086567440885	0	0	302.484848484848	1597.17405140703	ATF3
56	bisacodyl PC3 UP	1/34	0.00509152090098156	0.0286086567440885	0	0	302.484848484848	1597.17405140703	ATF3
57	ZERANOL CTD 00007009	1/34	0.00509152090098156	0.0286086567440885	0	0	302.484848484848	1597.17405140703	GSTM3
3	N-methyl-D-aspartic acid BOSS	2/203	0.000305489905933195	0.0286086567440885	0	0	196.975124378109	1594.23664956401	GRIN2B;ATF3
58	resveratrol PC3 UP	1/35	0.00524101004609641	0.0286086567440885	0	0	293.573529411765	1541.62536659043	ATF3
59	tyrphostin AG-825 MCF7 UP	1/35	0.00524101004609641	0.0286086567440885	0	0	293.573529411765	1541.62536659043	ATF3
60	luteolin PC3 UP	1/35	0.00524101004609641	0.0286086567440885	0	0	293.573529411765	1541.62536659043	ATF3
61	primaquine MCF7 UP	1/36	0.00539048423315445	0.0286086567440885	0	0	285.171428571429	1489.48460880267	ATF3
62	sulconazole MCF7 UP	1/36	0.00539048423315445	0.0286086567440885	0	0	285.171428571429	1489.48460880267	ATF3
63	benzethonium chloride HL60 DOWN	1/36	0.00539048423315445	0.0286086567440885	0	0	285.171428571429	1489.48460880267	ATF3
64	fenbendazole MCF7 UP	1/36	0.00539048423315445	0.0286086567440885	0	0	285.171428571429	1489.48460880267	ATF3
65	cinnamyl alcohol CTD 00001006	1/36	0.00539048423315445	0.0286086567440885	0	0	285.171428571429	1489.48460880267	ATF3
66	trifluoperazine PC3 UP	1/37	0.00553994346161035	0.0286086567440885	0	0	277.236111111111	1440.45534176172	ATF3
67	ivermectin MCF7 UP	1/37	0.00553994346161035	0.0286086567440885	0	0	277.236111111111	1440.45534176172	ATF3
68	miconazole MCF7 UP	1/37	0.00553994346161035	0.0286086567440885	0	0	277.236111111111	1440.45534176172	ATF3
69	4-Aminobenzohydrazide CTD 00001642	1/38	0.00568938773289464	0.0286086567440885	0	0	269.72972972973	1394.2741447062	ATF3
70	etilefrine PC3 UP	1/38	0.00568938773289464	0.0286086567440885	0	0	269.72972972973	1394.2741447062	ATF3
71	2-Naphthoxyacetic acid BOSS	1/38	0.00568938773289464	0.0286086567440885	0	0	269.72972972973	1394.2741447062	ATF3
72	trifluoperazine MCF7 UP	1/40	0.0059882314019792	0.0286086567440885	0	0	255.871794871795	1309.5413986235	ATF3
73	mebendazole MCF7 UP	1/40	0.0059882314019792	0.0286086567440885	0	0	255.871794871795	1309.5413986235	ATF3
4	1-chloro-2,4-dinitrobenzene CTD 00005848	2/242	0.000433924513207104	0.0286086567440885	0	0	164.641666666667	1274.76114933973	GSTM3;ATF3
74	quinisocaine MCF7 UP	1/41	0.00613763080051258	0.0286086567440885	0	0	249.463	1270.59146099404	ATF3
75	F0447-0125 PC3 UP	1/41	0.00613763080051258	0.0286086567440885	0	0	249.463	1270.59146099404	ATF3
76	rimexolone HL60 DOWN	1/42	0.00628701524151983	0.0286086567440885	0	0	243.365853658537	1233.6869399593	ATF3
77	DIALLYL DISULFIDE CTD 00001321	1/42	0.00628701524151983	0.0286086567440885	0	0	243.365853658537	1233.6869399593	ATF3
78	Cleland's reagent CTD 00005862	1/43	0.00643638472731579	0.0286086567440885	0	0	237.559523809524	1198.67505967293	ATF3
79	5182598 MCF7 UP	1/43	0.00643638472731579	0.0286086567440885	0	0	237.559523809524	1198.67505967293	ATF3
80	benzethonium chloride MCF7 UP	1/43	0.00643638472731579	0.0286086567440885	0	0	237.559523809524	1198.67505967293	ATF3
81	nelfinavir CTD 00007329	1/44	0.00658573925675946	0.0286086567440885	0	0	232.023255813953	1165.41770566619	ATF3
82	etynodiol HL60 DOWN	1/44	0.00658573925675946	0.0286086567440885	0	0	232.023255813953	1165.41770566619	ATF3
83	hexetidine MCF7 UP	1/44	0.00658573925675946	0.0286086567440885	0	0	232.023255813953	1165.41770566619	ATF3
84	minocycline HL60 UP	1/44	0.00658573925675946	0.0286086567440885	0	0	232.023255813953	1165.41770566619	ATF3
85	strophanthidin MCF7 UP	1/45	0.00673507883011605	0.0286086567440885	0	0	226.738636363636	1133.78971911263	ATF3
86	thiostrepton PC3 UP	1/45	0.00673507883011605	0.0286086567440885	0	0	226.738636363636	1133.78971911263	ATF3
87	5707885 PC3 UP	1/45	0.00673507883011605	0.0286086567440885	0	0	226.738636363636	1133.78971911263	ATF3
88	Diquat dication CTD 00005858	1/45	0.00673507883011605	0.0286086567440885	0	0	226.738636363636	1133.78971911263	ATF3
89	clomifene MCF7 UP	1/46	0.00688440344825683	0.0286086567440885	0	0	221.688888888889	1103.67742297314	ATF3
90	colchicine SKMEL5 UP	1/46	0.00688440344825683	0.0286086567440885	0	0	221.688888888889	1103.67742297314	ATF3
91	tetracycline CTD 00006851	1/46	0.00688440344825683	0.0286086567440885	0	0	221.688888888889	1103.67742297314	GSTM3
92	BW-B70C MCF7 UP	1/47	0.00703371311091952	0.0286086567440885	0	0	216.858695652174	1074.97734402388	ATF3
93	2-Mercaptobenzothiazole CTD 00000240	1/47	0.00703371311091952	0.0286086567440885	0	0	216.858695652174	1074.97734402388	ATF3
94	indometacin PC3 UP	1/47	0.00703371311091952	0.0286086567440885	0	0	216.858695652174	1074.97734402388	ATF3
95	nifedipine HL60 DOWN	1/47	0.00703371311091952	0.0286086567440885	0	0	216.858695652174	1074.97734402388	ATF3
96	syrosingopine MCF7 UP	1/48	0.0071830078183245	0.0286086567440885	0	0	212.234042553192	1047.59510101556	ATF3
97	thioguanosine PC3 UP	1/48	0.0071830078183245	0.0286086567440885	0	0	212.234042553192	1047.59510101556	ATF3
98	gossypol MCF7 UP	1/48	0.0071830078183245	0.0286086567440885	0	0	212.234042553192	1047.59510101556	ATF3
99	progesterone HL60 DOWN	1/49	0.00733228757304079	0.0286086567440885	0	0	207.802083333333	1021.44443446465	ATF3
100	propionic acid BOSS	1/49	0.00733228757304079	0.0286086567440885	0	0	207.802083333333	1021.44443446465	GRIN2B
101	clioquinol PC3 UP	1/49	0.00733228757304079	0.0286086567440885	0	0	207.802083333333	1021.44443446465	ATF3
102	D-Penicillamine CTD 00006475	1/49	0.00733228757304079	0.0286086567440885	0	0	207.802083333333	1021.44443446465	GSTM3
103	perphenazine PC3 UP	1/50	0.00748155237341628	0.0286086567440885	0	0	203.551020408163	996.446357764973	ATF3
104	STOCK1N-35696 MCF7 UP	1/50	0.00748155237341628	0.0286086567440885	0	0	203.551020408163	996.446357764973	ATF3
105	securinine PC3 UP	1/52	0.0077800371147531	0.0286086567440885	0	0	195.549019607843	949.624009021504	ATF3
106	suloctidil PC3 UP	1/52	0.0077800371147531	0.0286086567440885	0	0	195.549019607843	949.624009021504	ATF3
107	ciclosporin PC3 UP	1/52	0.0077800371147531	0.0286086567440885	0	0	195.549019607843	949.624009021504	ATF3
108	pararosaniline MCF7 UP	1/52	0.0077800371147531	0.0286086567440885	0	0	195.549019607843	949.624009021504	ATF3
109	pyrvinium PC3 UP	1/53	0.00792925705799002	0.0286086567440885	0	0	191.778846153846	927.671855080661	ATF3
110	ellipticine MCF7 UP	1/53	0.00792925705799002	0.0286086567440885	0	0	191.778846153846	927.671855080661	ATF3
111	(+)-MK-801 hydrogen maleate BOSS	1/53	0.00792925705799002	0.0286086567440885	0	0	191.778846153846	927.671855080661	GRIN2B
112	propofol MCF7 UP	1/54	0.008078462047278	0.0286086567440885	0	0	188.150943396226	906.615436737158	ATF3
113	p-Phenylenediamine CTD 00001400	1/54	0.008078462047278	0.0286086567440885	0	0	188.150943396226	906.615436737158	ATF3
114	CHEBI:18224 CTD 00001728	1/54	0.008078462047278	0.0286086567440885	0	0	188.150943396226	906.615436737158	ATF3
115	trimipramine PC3 UP	1/54	0.008078462047278	0.0286086567440885	0	0	188.150943396226	906.615436737158	ATF3
116	ethaverine HL60 DOWN	1/54	0.008078462047278	0.0286086567440885	0	0	188.150943396226	906.615436737158	ATF3
117	2,4-Dinitrofluorobenzene CTD 00005849	1/54	0.008078462047278	0.0286086567440885	0	0	188.150943396226	906.615436737158	ATF3
118	atovaquone HL60 DOWN	1/55	0.00822765208709083	0.0286086567440885	0	0	184.657407407407	886.402567873523	ATF3
119	5707885 MCF7 UP	1/56	0.00837682717621764	0.0286086567440885	0	0	181.290909090909	866.985	ATF3
120	prochlorperazine MCF7 UP	1/58	0.00867513250274921	0.0286086567440885	0	0	174.912280701754	830.360139497581	ATF3
121	quinisocaine PC3 UP	1/58	0.00867513250274921	0.0286086567440885	0	0	174.912280701754	830.360139497581	ATF3
122	gossypol PC3 UP	1/58	0.00867513250274921	0.0286086567440885	0	0	174.912280701754	830.360139497581	ATF3
123	DL-Homocysteine CTD 00006102	1/59	0.00882426274230812	0.0286086567440885	0	0	171.887931034483	813.072923866346	GSTM3
124	STOCK1N-35215 MCF7 UP	1/60	0.00897337803301339	0.0286086567440885	0	0	168.966101694915	796.42055134622	ATF3
125	mometasone PC3 UP	1/60	0.00897337803301339	0.0286086567440885	0	0	168.966101694915	796.42055134622	ATF3
126	tamoxifen MCF7 UP	1/61	0.00912247837612096	0.0286086567440885	0	0	166.141666666667	780.369694450321	ATF3
127	vanoxerine MCF7 UP	1/61	0.00912247837612096	0.0286086567440885	0	0	166.141666666667	780.369694450321	ATF3
128	F0447-0125 MCF7 UP	1/61	0.00912247837612096	0.0286086567440885	0	0	166.141666666667	780.369694450321	ATF3
129	N-(undeca-2,4,7-trienylideneamino)nitrous amide CTD 00001653	1/62	0.00927156377294136	0.0286086567440885	0	0	163.409836065574	764.889287135438	ATF3
130	troglitazone PC3 UP	1/62	0.00927156377294136	0.0286086567440885	0	0	163.409836065574	764.889287135438	ATF3
131	nocodazole MCF7 UP	1/62	0.00927156377294136	0.0286086567440885	0	0	163.409836065574	764.889287135438	ATF3
133	resveratrol MCF7 UP	1/63	0.00942063422116617	0.0286086567440885	0	0	160.766129032258	749.950337703132	ATF3
134	chlorprothixene MCF7 UP	1/63	0.00942063422116617	0.0286086567440885	0	0	160.766129032258	749.950337703132	ATF3
135	dequalinium chloride HL60 DOWN	1/63	0.00942063422116617	0.0286086567440885	0	0	160.766129032258	749.950337703132	ATF3
136	thiostrepton MCF7 UP	1/64	0.00956968972447913	0.0286086567440885	0	0	158.206349206349	735.525759665316	ATF3
137	alexidine PC3 UP	1/64	0.00956968972447913	0.0286086567440885	0	0	158.206349206349	735.525759665316	ATF3
138	FCCP CTD 00005590	1/64	0.00956968972447913	0.0286086567440885	0	0	158.206349206349	735.525759665316	GSTM3
140	thioridazine HL60 UP	1/65	0.00971873028148459	0.0286086567440885	0	0	155.727	721.590219143659	ATF3
141	15-delta prostaglandin J2 PC3 UP	1/65	0.00971873028148459	0.0286086567440885	0	0	155.727	721.590219143659	ATF3
142	ciclosporin MCF7 UP	1/65	0.00971873028148459	0.0286086567440885	0	0	155.727	721.590219143659	ATF3
7	Cylindrospermopsin CTD 00003136	2/483	0.00171809933066274	0.0286086567440885	0	0	81.1476091476091	516.62922684416	GSTM3;ATF3
12	troglitazone CTD 00002415	2/651	0.00310506655507597	0.0286086567440885	0	0	59.6240369799692	344.312126521622	GSTM3;ATF3
132	CADMIUM CTD 00005555	2/1142	0.00940163361018393	0.0286086567440885	0	0	33.0824561403509	154.39158218161	GSTM3;ATF3
